# Supplementary material for: Effects of intensity and amount of exercise on measures of insulin and glucose: Analysis of inter-individual variability
Source: PLoS One. 2017 May 11;12(5):e0177095. doi: 10.1371/journal.pone.0177095 (PMC5426643; doi:10.1371/journal.pone.0177095)
Supplement: S1 File — Data used for the analysis performed in this paper. (XLSX) [file pone.0177095.s001.xlsx]

## Sheet: Sheet2
ID	Group	Gender	Age	WtV00	WtV24	BMIV00	BMIV24	WstICV00	WstICV24	OGTGlu120V00	OGTGlu120V16	OGTGlu120V24	InsFV00	InsFV16	InsFV24	InsAUCV00	InsAUCV24	VO2mxV00	VO2mxV24	ExComplbySessions	TPAEpochPDV00	TPAEpochPDV24	SPAEpochPDV00	SPAEpochPDV24
S431	Control	Male	37	138.3	135.6	44.9022	43.9755	137.15	139.1	7.1	10.7	6.9	81	31	118	1608	2081.5	3.831	3.973		273	279	680	662
S313	Control	Female	45	95.1	98.2	34.6785	35.8089	111.5	112.95	7.1	10.4	10.3	67	39	40	2799	2701.5	3.106	3.025		288	229	616	559
S151	Control	Male	59	102.6	100.1	30.7713	30.0215	112.8	110.8	5.7	8.2	8	44	67	35	1061	598	3.217	2.912		466	393	626	586
S569	Control	Female	54	74.6	75.5	30.3422	30.7082	98.3	97	8.6	10.9	12.6	40	27	45	997	1004	1.838	1.745			326		593
S124	Control	Female	55	73.5	72.3	28.0064	28.9617	105.25	103.05	7.4	9.5	7.3	48	37	49	2145.5	3291.5	2.039	2.022		345		633
S302	Control	Female	63	98.3	99.8	40.9157	41.8094	106.35	106.7	9	10.4	10.3	131	130	137	4207.5	5375.5	1.829			192	194	653	699
S074	Control	Male	48	95.7	96	33.7064	33.812	109.1	110.05	7.8	9.1	7.4	90	60	114	1804	1840.5	3.108	3.073		240	336	689	731
S265	Control	Female	59	118.6	114.2	42.4241	40.8501	130.3	114	6.8	8	5.6	57	59	43	1757	1385.5	2.371	2.733		145	270	688	535
S466	Control	Male	60	112.3	114.5	36.6694	37.5593	119.35	123	7.3	8.3	8.5	74	61	93	2061	2715	3.361			267		694
S538	Control	Female	38	87.3	77.9	32.105	28.6134	104.1	96.5	9.8	10.6	9.6	97	91	77	2800	2840.5	3.011	2.213		228	221	719	692
S542	Control	Female	44	95.4	90.1	33.2839	31.4348	103.25	102.3	6.8	7.3	7.9	47	48	41	1408	1210.5	2.702	2.403		328	300	580	658
S195	Control	Female	48	92.6	91.2	34.387	33.8671	111.85	114.5	7.5	7.9	9.3	122	101	86	3759	3217	2.568	2.473		439	392	529	548
S539	Control	Male	49	136.9	139.7	40.2171	41.0397	135.55	137.25	9.4	9.8	9.4	92	86	102	2245	1620	3.96	4.028		144		627
S166	Control	Female	62	73.2	72.5	29.1375	29.413	96.1	96.35	6.8	7.1	5	83	69	65	2094.5	1876	1.831	1.801		245	150	724	770
S210	Control	Male	56	100.9	98.4	29.998	29.2548	108.6	106.65	5.9	6	6.2	80	40	69	1883		4.371	4.711		403	398	642	560
S541	Control	Male	59	95.1	90	29.5815	27.9951	107.7	101.2	8.6	8.7	8.5	71	46	68	826	897.5	3.351	3.899		354	211	575	649
S086	Control	Male	47	100	96.8	32.0278	31.1084	114.2	112.5	8.9	9	7.2	118	114	74	3922.5	3239.5	3.304	3.206		250		813
S386	Control	Female	56	78.4	79.6	28.4512	28.8866	103.25	103.9	6.6	6.6	6.4	44	53	67	1307	1219.5	1.79	2.026		374	347	494	603
S305	Control	Female	47	103	103.5	38.017	38.0165	110.85	111.2	10.7	10.6	10.1	63	48	52	2022	2240	2.554	2.327		244	180	647	551
S004	Control	Male	62	97.7	98.5	28.7013	29.1255	106.5	105.7	4.7	4.6	4.8	88	82	76	2623	2282	2.998	3.211		313	196	627	579
S485	Control	Female	52	75	74.6	28.1938	27.8723	93	98.2	9.2	9	9.4	92	63	90	3687	3003	2.173	2.17		228	262	611	700
S421	Control	Male	57	105.7	107.4	34.0458	35.0694	116.15	117.25	9.5	9	8.2	55	68	142	2037.5	2546.5	3.188
S336	Control	Female	42	97.4	95.6	36.6593	35.9818	116.65	109.7	7.5	6.9	6.6	24	34	25	828	590.5	2.392	2.203		436	377	571	532
S521	Control	Female	49	108.4	106.9	43.0403	42.5519	119.7	118	10.1	9.4	8	71	103	74	2395	1886.5	1.874
S546	Control	Female	58	81.1	77.6	29.8611	28.5724	99.15	98.9	7.3	6.5	5.8	42	22	31	673.5	937.5	2.271	2.159		317	255	535	626
S071	Control	Female	58	89.9	95.9	30.0378	31.6753	114.7	116.25	6.6	5.7	4.5	54	51	64	1012.5	1905.5	2.121	2.401		379	424	493	516
S478	Control	Female	44	125.6	124.6	44.7138	44.7307	125.4	125.5	7.7	6.8	7	71	66	46	1850	2010.5	3.111			522	295	589	551
S501	Control	Female	57	71.1	72.3	30.6931	31.2111	96.75	105.45	7.4	6.3	10.6	35	27	22	1228.5	1484	1.652	1.67		219		713
S156	Control	Female	55	65.1	64.6	25.1148	24.9219	88.55	87	8.2	7	8	49	37	47	1238.5	864.5	1.762	1.772		296	275	594	551
S452	Control	Male	40	116.7	115.4	34.3574	33.9747	118.6	119.65	6	4.1	6.2	81	76	147	3188.5	4410	4.764	4.75		231		665
S435	Control	Male	58	118.1	109	34.3953	31.745	128.3	120.45	7.8	5.6	5.9	133	70	81	2991	2157	3.566	3.781		348	271	526	536
S322	Control	Male	60	115.7	109.8	39.5677	37.55	127.5	121.6	9.2	6.9	10.3	177	91	116	4760	2888.5	3.172	2.884		224	298	752	580
S437	Control	Female	45	77.9	78.1	29.4281	29.5037	95.45	95.7	9.3	7	8.6	31	34	50	2177.5	1665	2.343	2.674		243	302	349	726
S534	Control	Female	57	90.9	90.2	31.9399	31.694	113.15	107.5	10.4	7.9	9	90	53	69	2081	2187.5	2.8	2.411		287	261	676	774
S271	Control	Male	58	87.6	88.4	30.2758	30.5523	109.1	110.75	8.4	5.7	7.8	149	162	109	3248	2429.5	2.876	2.768		295	356	772	736
S557	Control	Female	42	80.3	74.8	28.8964	26.7245	99.25	90.35	9.6	6.5	7.6	34	36	28	1191.5	587	2.729	2.481		228	201	624	676
S520	Control	Female	35	96.3	90.1	34.5711	32.423	108.3	106.55	10.7	6.5	8.4	136	42	83	3363	2221.5	2.875	2.844		472		427
S115	Control	Female	44	85	86.9	28.4993	29.0354	94.7	98.2	5.2		7.9	30		59	1099.5	1915	2.63	2.766		353		599
S065	Control	Female	38	81.8	80.5	29.5425	29.038	100.15	96.35	3.2		3.3	33		17	517.5	1159.5	2.504	2.786		376	341	609	579
S401	Control	Male	41	107.8	106.9	32.1545	31.8861	108.55	110.65	6.2		7.2	72		56	1021.5	1479.5	5.153	4.94		374		574
S290	Control	Female	65	89.6	91	31.0765	31.9372	104.95	106	8.8		7.2	55		32	1450.5	1893	1.988			221		689
S132	Control	Female	63	76	77.1	27.0561	28.3196	102.2	103.55	7		11.1	49		44	1643.5	1998	1.685	1.717		252		684
S119	Control	Female	57	83.6	82.2	31.9337	31.3989	101.3	97	7.5		8.3	15		19	1376	1507	2.206	2.229		361	328	564	532
S549	Control	Male	54	111.9	112.4	30.2917	30.5541	108.35	112.55	6.6		6.5	49		42	892	1012.5	4.076			329		594
S376	Control	Female	56	77.1	78.8	32.0916	32.7569	103.15	103.65	7.6		7	31		45	1036	1146.5	1.682	1.665			378		647
S219	Control	Female	54	96.8	97.6	33.8523	34.1321	110	111.6	6.4		7	70		55	1374.5	1412	2.385	2.188		404	461	544	458
S291	Control	Male	68	99.5	100	34.5102	35.2209	117.5	120.3	6		9.3	44		51	1786	1687	3.112			141		675
S089	Control	Female	56	83.9	88.1	29.6911	31.4763	103.9	106.9	6.1		7.2	52		55	1701.5	1529.5		2.252		388	366	552	468
S009	Control	Female	47	89.9	89.9	36.5652	36.5652	103.4	106.45	4.8		4.4	65		26	1946	876.5	2.37	2.441		264	314	657	668
S102	Control	Male	61	85.7	86.1	28.9684	29.2735	102.8	101.45	6.4		4.6	53		52	2058	943	2.775			231		589
S078	Control	Female	61	69.3	66.3	27.7951	26.5919	100.45	98.75	6.3		5.5	116		88	4125	2934	1.852	1.742		454	398	467	491
S362	Control	Female	37	71.9	92.9	28.2623	36.5169	101.85	99.2	11		10.3	107		74	3392.5	2183	3.03	2.918		289		667
S165	LVLI	Female	54	74.2	68.6	30.6468	29.305	100.8	96.43	5.8	10	10.6	76	76	111	1718	2202.5	1.466	1.714	99.1667	276	136	726	720
S463	LVLI	Male	57	101.6	96.2	33.5579	31.6651	118.25	113.4	6.7	10.1	9.1	101	80	87	4544	2957.5	3.104	3.353	100	157	255	686	621
S187	LVLI	Male	61	98.3	96.5	33.8543	33.2344	117.15	113.55	3.7	6.1	7.6	65	51	45	1662	1210	3.262	3.302	100	338	311	532	626
S253	LVLI	Female	64	82.1	74.5	30.9007	28.1783	96.85	87	8	10.1	7.2	44	31	19	1366	1009.5	2.14	2.486	97.5	336	269	610	632
S567	LVLI	Female	55	88.9	90	33.9582	34.2936	100.95	101.7	7.1	9.1	10	136	166	97	5659	5501.5	2.602	2.556	65	260	257	611	666
S015	LVLI	Male	43	87.9	83.5	29.6775	28.2247	106	99.55	4.4	6.3	4.7	64	47	44	1712.5	1100.5	3.219	3.687	85	373	346	526	614
S412	LVLI	Female	48	88.5	82.2	36.3659	34.3916	111.1	108.05	7.7	9.4	8.8	37	23	30	1373.5	1043.5	2.174	2.297	92.5	398	410	588	617
S008	LVLI	Male	64	97.4	100.5	29.7963	30.9841	117.4	119.05	6.9	8.6	9.3	57	90	75	1015.5	1204	2.822	3.27	92.5	519	269	429	640
S125	LVLI	Female	56	97.5	98.6	38.2771	38.0387	103.55	106.15	1.8	3.4	4.7	38	44	38	1158.5	1100.5	2.283	2.382	90	335		541
S568	LVLI	Female	56	86.8	88.6	37.4706	37.7007	113	106.1	6.8	8.3	9.3	74	63	70	2848	2815.5	2.224	2.623	79.1667	293	215	492	608
S142	LVLI	Male	57	88.1	81.9	30.6284	28.3725	106.6	98.35	5.5	7	6.7	43	30	35	933	738.5	3.093	3.607	92.5	256	296	676	726
S252	LVLI	Female	66	81.8	72.7	28.948	26.0364	102.1	92	6.9	8.2	7.8	67	58	41	1732	1620	1.778	2.268	95	353	306	574	528
S343	LVLI	Female	51	88.4	84.9	35.6815	34.2687	95.3	89.75	6.7	7.9	7.3	38	26	24	1463	1408	2.494	2.439	93.3333	453		572
S390	LVLI	Male	51	112.7	110.3	34.2869	33.5568	117.8	115.65	9.5	10.7	10.9	177	155	116	3501	2953	3.397	4.202	90.8333	251		668
S069	LVLI	Female	49	90.9	90.4	38.5284	38.0189	106.15	104.1	7	7.9	7.6	147	69	119	5177	4124	1.877	2.383	93.3333	383	325	585	670
S202	LVLI	Female	57	82.9	76.6	32.668	30.1854	108.25	107.1	5.8	6.6	5.8	154	109	92	5777		1.958	2.113	100	306	365	600	532
S365	LVLI	Female	46	78.6	72.1	34.98	32.0872	99.55	94.55	6.9	7.5	9	58	77	97	2789	4117	2.339	2.413	100	350	450	688	577
S544	LVLI	Female	48	96.1	96.3	38.9378	39.2684	116.8	117.8	8.1	8.7	9.1	88	83	78	1923.5	3166	2.145		68.3333	245		599
S118	LVLI	Female	54	110.6	109.6	42.7212	42.3876	121.35	119.1	10.4	10.9	11.6	177	118	113	4671	4429.5	2.312	2.217	91.6667	199	253	722	623
S051	LVLI	Male	54	125.6	117	43.3072	40.6277	137.05	131.85	6.7	7	4.7	70	50	79	2237	1779	2.842	3.52	85.8333	297	417	657	526
S319	LVLI	Female	53	72	67.9	26.7046	25.0009	93.6	92.5	7.2	7.4	5.7	68	53	36	2437	1496.5	2.129	2.056	99.1667	325	171	648	375
S286	LVLI	Female	55	102	96.4	38.485	36.3721	123.1	116.25	6.4	6.6	8.9	83	57	53	1842	1493.5	2.221	2.606	99.1667	204		813
S438	LVLI	Female	51	84.3	80.7	32.3609	30.9789	111.2	107.9	6.4	6.4	7.2	44	82	80	2741	3213	2.328	2.142	100	369	466	500	583
S067	LVLI	Female	49	81.9	80	28.6755	28.4462	104.35	100.75	6.3	6.3	5.5	54	62	52	1053.5	1095	2.348	2.772	85.8333	350	380	574	505
S040	LVLI	Female	61	95.5	84.5	34.4489	30.8131	115.7	105.4	6.6	6.5	6.8	77	68	47	2047	1429	1.826	2.07	97.5	299	336	665	602
S357	LVLI	Female	49	98.2	95.1	40.4554	39.5838	116.25	119.3	8.7	8.5	8.8	130	510	90	3573.5	3025.5	2.316	2.419	90	312	403	711	624
S489	LVLI	Female	43	86.1	87	33.0519	33.356	103.5	100.4	6.9	6.7	6.1	62	41	26	1358	786	2.052	1.852	84.1667	327	225	637	717
S269	LVLI	Male	48	93	90	30.4369	30.2457	112.8	107.85	6.7	6.5	4.4	59	55	35	2887	2246.5	3.741	4.007	99.1667	340	362	690	574
S096	LVLI	Male	52	120.6	112.3	38.8892	36.2127	127.6	118.65	7.4	7.1	6.2	54	35	34	3115	1494.5	2.717	3.384	90	258	401	712	586
S471	LVLI	Female	56	85.2	80.9	31.3708	29.7875	106.9	102.3	7.2	6.7	6.9	58	43	54	1020	978	2.474	2.618	99.1667	327	422	690	492
S484	LVLI	Female	47	79.4	82.4	29.1644	30.2663	103	101.5	6.2	5.7	4.5	54	37	37	1436.5	875.5	3.098	2.949	90.8333
S160	LVLI	Female	53	88.1	82.4	29.849	27.5318	100.05	98.3	6.8	6.2	5.9	49	78	61	1929.5	1512	2.332	2.573	98.3333	213	222	752	679
S070	LVLI	Female	51	74	70.8	29.7933	28.4328	96.9	92.65	4.6	3.9	6.4	51	82	33	1160.5	2950.5	1.744	2.026	88.3333	467	410	592	437
S264	LVLI	Female	43	74	70.9	28.6193	27.4204	102.4	99.4	8	7.3	9.1	71	44	43	1489	1839	2.017	2.251	100	400	356	663	487
S034	LVLI	Male	58	98.6	94.3	30.7387	29.563	109.7	105.6	8.9	8.1	6.4	52	69	47	1853.5	1104.5	3.514	4.265	90.8333	343	313	608	557
S448	LVLI	Male	62	111.5	95.4	36.1598	31.151	130.5	114.85	7.6	6.7	5.8	93	47	39	5263.5	1822	3.028	3.444	98.3333	265	330	784	742
S447	LVLI	Male	39	111	88.9	33.6582	26.9569	119.2	100.65	7	6.1	6.5	31	393	37	1771	868.5	4.035	4.267	100	288	333	607	669
S298	LVLI	Female	60	87.2	85.7	34.449	33.8564	103.75	102.25	7.6	6.6	7	34	42	37	934	1158.5	2.069	2.172	90	262	269	658	702
S404	LVLI	Male	58	115.2	93.7	37.8322	30.7715	129.35	108.85	8.3	7.3	7.4	65	28	33	2512	734	3.379	3.826	100.833	288	441	630	448
S163	LVLI	Female	52	78.1	75.1	31.2455	29.8938	92.9	90.65	7.2	6.1	5.3	56	39	26	3821.5	1967	2.084	2.447	97.5
S174	LVLI	Female	44	80.6	76.5	29.4265	27.9296	96.05	90.1	7.5	6.3	6.8	42	27	27	902.5	648.5	2.332	2.554	96.6667	354	343	421	452
S529	LVLI	Female	55	107.7	104.1	35.9021	34.702	116.4	115.85	8	6.6	6.2	67	52	64	2451	2197.5	2.65	2.701	49.1667	340		487
S555	LVLI	Male	59	99.4	91	32.7559	29.9878	115.2	104.25	7.9	6.5	5.3	68	71	62	3979.5	1489.5	3.519	3.567	96.6667	238	237	707	641
S509	LVLI	Male	57	99	99.2	31.9602	32.0248	109.1	105.5	9.5	7.8	6.4	61	55	50	1022.5	1812	3.561	3.456	27.5	402		426
S277	LVLI	Male	61	95.6	91	28.893	27.5027	103	99.5	8.6	6.8	5.8	27	34	24	683.5	486.5	2.936	3.81	99.1667	268	345	624	618
S244	LVLI	Male	45	117.6	111.1	38.0513	35.9481	126.5	119.05	8.8	6.7	7.1	64	66	92	1451	2621	4.141	4.192	90	251	317	697	655
S189	LVLI	Male	62	95.7	93.4	27.3964	26.738	111.5	106.9	5.3	2.9	4	56	67	44	1656	1415.5	2.958		87.5	221		573
S214	LVLI	Female	52	103	92.4	32.6919	29.3275	127.45	116.4	8.3	5.2	9.2	89	46	28	2742.5	1214.5	2.66	3.018	90.8333	424	245	468	626
S304	LVLI	Female	37	97.8	90.7	31.5728	29.1481	110.65	98.6	7.6	4.3	5.9	38	32	23	992	552.5	2.94	3.35	96.6667	172		780
S179	LVLI	Female	63	62.3	58.4	26.1333	21.6077	88.95	86.25	9.8	6.5	6.5	29	27	25	1359.5	1055	1.871	2.076	99.1667	289	300	607	599
S180	LVLI	Male	63	93.7	86.8	29.4408	27.3034	107	97.45	9.3	5.6	7.7	11	32	23	741	956	3.422		97.5	255		647
S562	LVLI	Female	66	91.1	89.9	31.5225	31.1073	113.85	110.2	7.1		8.4	29		37	1082.5		2.715	2.703	25.8333	207	209	375	627
S461	LVLI	Female	45	124.9	122.7	43.4221	42.4567	119.55	121.75	6.8		7.3	80		100	1720	2501.5	3.1	3.261	55.8333	343		661
S434	LVLI	Male	37	81.8	81.4	29.2255	29.1871	107.9	107.75	6.8		8.7	38		33	1158.5	1787	2.961	3.07	68.3333	424	365	603	610
S519	LVLI	Female	58	102	105.2	37.9239	39.1136	124.85	126.5	9.3		11.9	141		131	3430	3426	2.381	2.586	21.6667	239	193	666	724
S095	LVLI	Female	50	74.6	70.7	28.8155	27.3091	99.85	92.5	5.1		6.2	50		49	1496.5	1322	1.851	2.048	75	212	302	631	672
S044	HVLI	Male	60	102.4	94.1	32.9828	30.6564	116.3	109.25	7	10.5	10	59	31	21	1317	375.5	3.211	4.578	95.8333	500	510	565	472
S248	HVLI	Male	40	97.1	89.2	30.2711	27.8083	115.5	103.7	4.7	8.1	6	82	40	76	2734.5	1954.5	3.667	4.792	91.6667		398		634
S109	HVLI	Female	47	75.5	71.5	30.1671	28.7139	103.25	95.95	5.2	8.4	8.3	21	31	16	626	593.5	2.334	2.289	94.1667	344	422	553	640
S173	HVLI	Male	59	124.2	115.4	38.2908	34.9924	128.5	122.65	5.2	8	6.8	55	38	42	970	983	4.373	4.638	100	266	294	629	652
S504	HVLI	Female	57	77	74.4	26.0276	25.1487	101.05	98.7	6.7	8.4	7.6	36	43	41	1341.5	1645	2.362	2.299	73.3333	320	192	590	586
S106	HVLI	Female	54	74.4	67.5	29.245	26.5661	102.15	97.2	5.6	7.3	7.3	42	5	17	1293.5	785	2.274	2.59	95	306		604
S042	HVLI	Female	54	78.6	74.1	27.52	26.0368	102.05	95.8	4.4	6.1	4.9	54	36	31	1488.5	989.5	1.752	2.583	90	306	327	657	599
S338	HVLI	Female	51	102.6	98	39.0464	37.388	113	108.9	8.2	9.8	10	46	50	41	1599.5	1471	2.253	2.585	100	263	320	686	671
S215	HVLI	Female	35	72.3	66.9	24.5816	22.7456	100.95	93.7	5.6	7.2	6.4	64	32	38	2080	1042	2.379	2.639	91.6667
S100	HVLI	Female	56	72.4	62.5	25.929	22.3567	95.75	84.7	4.8	6.3	7.2	24	21	24	457.5	715.5	2.197	2.415	95		359		552
S348	HVLI	Female	57	89.8	83.2	36.6647	33.9699	112.7	108.05	8.1	9.3	8	72	37	41	1479	1250.5	2.16	2.423	90	214	273	671	505
S003	HVLI	Female	56	89	85.2	32.0272	30.8074	106.65	103.2	5.2	6.4	7.5	28	28	26	777	706.5	2.238	2.355	98.3333	250	246	656	568
S495	HVLI	Male	61	91.6	83.9	28.7488	26.1852	106.55	97.8	6.8	7.9	6.8	27	14	14	974	518.5	3.463	3.867	95	427	432	553	532
S422	HVLI	Female	47	91		33.834		107.35		7.4	8.3	9.9	39	30	65	1397	1748	1.896		65.8333	319		779
S560	HVLI	Female	42	92.1	81.7	34.4528	30.3763	105.35	94.9	6.7	7.6	8.1	91	43	43	3594	2126.5	2.931	3.558	100	341	361	618	503
S137	HVLI	Male	64	86.8	83.4	29.1703	26.6207	110.25	103.85	8.4	9.1	8.3	93	111	62	2757	1848	2.558	2.901	95	294	338	656	620
S358	HVLI	Male	51	98.2	91.1	30.3086	27.8075	104.75	98	6.8	7.3	6.9	55	37	5	2098	1032.5	3.503	3.674	100	325		697
S135	HVLI	Male	34	106.6	100.5	33.1217	31.0185	118.1	109.95	5.3	5.7	8.1	32	58	78	2448.5	3877.5	3.299	3.629	94.1667	252	215	706	642
S200	HVLI	Female	55	102.3	93.8	36.3755	33.3531	111	99.35	5.8	6.2	3.9	30	34	26	1101.5	580.5	2.422	2.949	94.1667		276		614
S565	HVLI	Female	55	77.9	74.3	28.2017	26.8016	100.9	100.75	6.6	6.9	6.4	55	52	51	1443.5	1407.5	2.7	2.939	99.1667	343	399	701	555
S088	HVLI	Female	59	73.8	70.2	26.5893	25.3531	103.65	98.7	5.3	5.6	6	39	38	23	1584	954	2.239	2.673	95	272	361	457	533
S061	HVLI	Female	53	87.2	80.6	31.1548	29.1792	96.25	91.8	5.3	5.5	5.6	22	26	23	485	592	2.426	2.704	93.3333	360	438	562	555
S383	HVLI	Female	64	82	70.1	34.1752	29.2156	103.25	93.25	7.1	7.3	10.6	31	24	20	2073.5	2039	1.792	2.156	100	285	333	652	752
S136	HVLI	Female	63	92.9	84.2	33.6321	30.556	111.05	105.8	5.6	5.7	6.2	50	29	28	933.5	708.5	2.28	2.671	100	339	295	598	659
S176	HVLI	Female	56	63.9	62.1	24.6212	23.9277	91.1	92.3	7	7	5.2	25	43	29	1473	857	1.609	2.066	91.6667		237		615
S204	HVLI	Female	49	92	88	36.7135	35.1173	107.85	104.1	8.7	8.6	7.8	97	90	92	6635.5	4379.5	2.106	2.496	100	502	355	490	669
S394	HVLI	Male	51	111.5	98.4	38.6267	34.0885	124.75	112.95	8.2	8	6.3	77	48	66	2682	1405.5	3.394	3.88	100	172	274	806	624
S481	HVLI	Female	54	70.4	62.8	28.6705	25.5754	90.9	86.3	6.2	6	5.1	24	16	16	830.5	411	1.978	2.271	103.333	264	203	678	675
S355	HVLI	Male	45	114.9	106.5	35.5024	32.9069	119.75	112.5	7.8	7.3	8.1	143	98	36	3847	2130.5	3.356	3.98	93.3333	216		659
S307	HVLI	Female	53	72.2	71.4	29.3286	29.0036	98.6	97.25	9.4	8.8	8.7	36	34	36	1470	1759.5	2.079	2.512	94.1667	339	374	703	596
S547	HVLI	Female	63	80.9	76.1	31.4834	29.6154	111.35	106	9	8.4	6.2	31	41	27	827.5	796.5	2.018	2.262	90	362	355	611	607
S288	HVLI	Female	57	72.2	69.1	27.2079	26.0397	99.5	93.25	8.6	8	6.4	57	44	57	1286	958	2.215	3.01	96.6667	366	348	507	747
S216	HVLI	Male	42	92.4	89.8	28.2043	27.4106	104.55	100.1	7.9	7.2	7.2	27	44	22	901.5	881	4.279	4.812	91.6667	312		631
S413	HVLI	Female	49	97.6	89	35.2487	32.3368	99.4	91.7	8.4	7.7	7.4	43	56	39	1168.5	726.5	2.835	2.971	95.8333	353	269	670	696
S524	HVLI	Female	40	111.1	106.8	44.4478	42.9445	113.85	113.6	6.8	5.9	5.7	45	33	38	1108.5	1253.5	2.978	3.283	95.8333	372	432	546	528
S026	HVLI	Female	51	106.5	103.3	43.1516	41.3796	127.25	124.85	7.5	6.6	6.7	208	171	125	6042.5	3096.5	2.179	2.666	90	240	276	663	576
S445	HVLI	Male	56	120.1	114.5	34.3447	32.7433	126.05	122.05	10.4	9.4	9.8	83	62	77	2137	1531.5	4.146	4.505	93.3333	274	295	675	559
S081	HVLI	Female	58	79.7	75.2	29.4886	27.8237	97.45	92.7	5.9	4.9	6.3	63	58	42	1734	876	1.876	2.246	86.6667	257	345	629	557
S393	HVLI	Female	38	122	120.9	45.2495	44.8415	140.75	141.95	6.9	5.8	7.5	53	72	50	2710	2273.5	2.695	2.591	91.6667		284		631
S507	HVLI	Male	61	103	82	32.3267	25.7358	110.55	96.2	7.9	6.8	6.9	93	47	85	3198.5	1393	3.318	2.987	100	369	340	575	593
S408	HVLI	Female	48	70.6	66.9	28.0318	26.5627	93.7	88.95	7.4	6.2	7.6	24	21	39	1320	1274.5	2.161	2.504	100	361	356	522	566
S023	HVLI	Male	54	111.9	108.5	36.4554	35.6319	123.9	122.25	9.9	8.6	8.4	113	64	109	4047	3963.5	2.765	3.479	91.6667	156		563
S458	HVLI	Male	55	136.5	135	43.0817	42.6083	134.1	132.7	7.9	6.4	6.2	171	104	120	3153	2741	3.704	3.794	100	214	198	704	679
S133	HVLI	Male	61	95.9	86.7	30.3017	27.3947	104.8	93.6	8.6	6.8	6.9	98	34	26	2048	919.5	3.021	3.621	100	348	352	593	617
S492	HVLI	Female	63	82.2	68.3	33.8205	28.1014	104.4	90.25	9.8	8	6.5	28	20	19	1795	1105	2.804	3.153	100	354	369	628	600
S129	HVLI	Female	41	99.3	94	36.4297	34.4019	110.2	103.6	6.8	4.8	5.6	46	49	30	820	591	2.516	2.902	90.8333	233	339	667	584
S191	HVLI	Male	56	103.1	94.9	30.5853	28.1528	114.65	107.4	10.3	8.3	8.3	62	24	31	947	694	2.627	3.619	78.3333	351	304	660	589
S221	HVLI	Male	60	123.7	118.5	39.3951	37.739	119.95	117.75	9.5	7.3	7.7	109	90	138	2475.5	3259	3.479		98.3333	168	304	932	722
S062	HVLI	Female	37	112	109.6	39.9198	39.4876	119.4	114.4	7.5	5.3	5.6	75	54	62	1064	1440	2.93	3.694	96.6667	354	345	552	506
S073	HVLI	Female	58	83.8	75.5	29.4103	26.31	98.7	89.65	8	5.7	6.8	32	23	32	792.5	510.5	2.18	2.419	90.8333	420	438	565	507
S020	HVLI	Male	51	159.2	148.4	41.4834	38.9071	139.7	134.15	9.9	7.4	7.8	93	93	79	1105.5	1140	4.19	5.391	95.8333	417	412	575	485
S212	HVLI	Female	42	98.1	85.6	33.8649	29.5498	109.3	97.8	7.2	4.7	6.9	81	45	67	1241	788.5	2.351	3.183	100	268	344	618	579
S140	HVLI	Male	60	107.5	101	31.7867	29.5106	119.6	114.5	6	3.1	5.1	107	71	58	2843	1405	3.458	3.624	91.6667	307	259	655	652
S082	HVLI	Male	55	117.3	111.8	38.6103	36.9269	128.7	121.95	10.8	7.9	7.6	119	97	75	4051	2730.5	3.212	3.478	90.8333	303	289	633	637
S563	HVLI	Male	40	105.2	91	34.0391	29.4445	120.5	109.75	8.4	4.4	5.6	56	22	33	2306.5	896	3.563	3.837	77.5	329	395	677	569
S159	HVLI	Female	61	79.5	79.3	30.4805	30.4038	100.6	99.3	8.3	3.8	7.4	31	36	37	1745.5	1353	2.143	2.24	100	303	332	685	704
S473	HVLI	Female	38	98.8	99.1	34.3078	34.5748	109.9	110.8	8.7		8.2	59		43	1365	1374	2.644		19.1667	336		604
S556	HVLI	Female	37	100.8	101.6	40.1745	40.9055	116.3	116.75	7.4		6.4	51		39	1563.5	1550.5	2.399	2.635	4.16667	284	187	647	732
S498	HVLI	Female	48	85	86.5	32.5892	31.8494	105.65	106.65	7.6		6.3	51		43	4260.5	3177.5	2.175		28.3333	320		560
S263	HVLI	Male	55	84.3	74.2	29.0328	25.5543	106.25	94.75	8		6.3	109		79	4631	3368	2.933	3.348	100	312	335	638	487
S203	HVHI	Male	44	107.7	101.8	32.5142	30.8346	116.05	111.5	5.1	7	4.1	70	54	51	2969	1869.5	3.802	4.738	100	293	265	615	583
S131	HVHI	Female	52	69.2	69	26.5973	26.3894	89.65	90.75	4.5	6	3.9	31	20	27	1138	1125	1.9	2.246	100	298	364	484	540
S055	HVHI	Female	60	102.1	104.7	35.5375	37.2289	118.25	114.65	4.8	6.1	5.3	62	47	70	1943.5	1344.5	2.475	2.896	92.5	265	347	635	636
S012	HVHI	Male	58	101.7	90.7	31.1117	27.9938	113.6	102.05	3.1	4.2	5.1	58	44	40	2146	1051.5	3.51	4.34	91.6667	220		688
S279	HVHI	Female	62	69.7	63.3	29.6198	26.9	99.75	90.8	7.1	8.2	6.7	51	39	43	1586.5	1220.5	2.015	2.421	100	453	467	601	631
S138	HVHI	Male	58	109.6	105.6	33.5656	32.3406	120.95	117.9	4.8	5.8	5.7	64	46	56	2477	1428	3.289	3.534	90	245	313	674	696
S045	HVHI	Female	55	93.3	85.2	40.0132	37.3173	122.5	115.7	6.8	7.5	4.6	164	47	82	2294	1863.5	1.137	2.478	94.1667	311	309	427	599
S079	HVHI	Female	49	90.1	83.5	32.8156	30.4118	122.5	115.8	5.6	6.3	6.4	73	45	64	3436.5	1895	2.467	2.781	72.5	358	417	567	398
S558	HVHI	Male	60	103	98.7	34.0203	32.6001	113.3	109.35	8.4	9.1	8.4	45	23	21	1351	671	2.777	3.504	92.5	161	205	570	778
S090	HVHI	Male	47	111.6	103.3	33.0349	30.9135	119.3	114.2	3.6	4.2	3.3	82	31	36	1981	844.5	3.824	4.271	94.1667
S496	HVHI	Female	35	82.9	82.1	31.2018	30.825	98.25	97.5	6.2	6.8	6.3	88	75	113	1469.5	2485.5	2.426	2.326	72.5
S107	HVHI	Female	55	82.9	79.4	29.1289	27.8661	90.2	84.75	5.2	5.7	6.7	17	24	16	650.5	513.5	2.12	2.809	75.8333	194	381	711	585
S056	HVHI	Male	59	114.8	112.3	33.3262	32.6708	129.2	127.3	5.6	6.1	6.9	58	36	38	1498	1115.5	3.039	3.714	85	244	427	565	639
S278	HVHI	Male	61	104	95.1	32.3499	29.5815	117.05	106.25	7.9	8.3	8.2	72	35	43	2067	1131.5	3.212	4.39	100	237	339	692	618
S457	HVHI	Male	50	129.6	122.9	36.0139	34.1521	131.45	125.65	7.8	8.2	5.9	99	100	87	1576	967	4.495	5.277	100	378	453	585	454
S456	HVHI	Female	55	78.9	80.1	29.0159	29.6006	99.05	102	10.7	11	12.5	24	6	28	798.5	839	2.097		9.16667	202	218	654	561
S306	HVHI	Female	52	95.5	92.4	37.7279	36.5492	115.35	114	7.4	7.5	6.8	137	59	74	5457	4655.5	2.221	2.207	87.5	235		582
S111	HVHI	Male	53	104.9	93.4	33.295	30.0158	114.15	102.85	8.1	8.1	7.6	76	50	49	541	1099	3.147	4.254	97.5	165	319	704	553
S038	HVHI	Female	62	75.4	70.2	29.7499	27.525	93.75	89.3	4.4	4.4	6	28	26	29	838.5	960.5	1.727	2.223	93.3333	240	302	539	665
S553	HVHI	Female	49	77	72.9	31.519	29.8407	97.55	87.5	5.8	5.8	5.3	38	40	35	1330.5	971	2.546	2.579	78.3333	308	502	665	596
S369	HVHI	Female	50	62.2	51.1	26.571	21.8864	85.85	72.45	6.9	6.7	6.3	21	14	11	419.5	276.5	2.164	2.54	100	381		735
S379	HVHI	Male	45	111.8	106.9	35.485	33.9298	123.75	118.1	6.7	6.4	5.8	72	75	73	1705	1538.5	3.647	4.326	90	299	366	573	719
S167	HVHI	Female	64	86.8	80	31.8439	28.3447	103.25	100.25	8.9	8.6	6.1	33	43	39	1005.5	958.5	2.168	3.042	100
S540	HVHI	Male	40	87.9	86.9	27.6494	27.4271	99.9	99.8	8.7	8.3	6.1	56	34	54	3302	1958.5	3.849		25	221		577
S464	HVHI	Male	58	119.3	105.8	37.0264	32.8365	128.9	115.3	7.1	6.7	5.2	121	81	113	4312.5	2228.5	3.845	4.873	100		350		603
S029	HVHI	Female	45	92.5	88	32.0069	30.307	112.3	109.55	7.4	7	6.4	96	79	86	2063.5	3251	2.531		83.3333	252	250	704	630
S084	HVHI	Male	47	112.3	102.5	34.8151	32.0978	120.6	111.95	4.9	4.4	4.8	42	60	31	1475.5	675.5	3.638	4.167	80.8333
S190	HVHI	Female	64	93.8	88.6	34.2458	32.3473	112.7	105.15	7.3	6.7	4.7	83	51	46	2160	1586.5	2.092	2.521	96.6667	327	379	593	697
S522	HVHI	Female	51	75	74.3	25.7996	25.5588	89.5	91.5	6.9	6.2	6	33	44	51	1078.5	915	2.416	2.807	98.3333	322	264	635	664
S231	HVHI	Male	53	106.3	105.3	31.5003	31.204	118.9	115.9	9.8	9.1	9.1	77	90	83	2717.5	1990	3.611	4.473	91.6667	160		636
S441	HVHI	Female	47	99.6	92.5	34.6673	32.1202	108.05	104.3	7.6	6.8	8.6	66	64	48	2097	1583	2.692		92.5	313	81	756	158
S368	HVHI	Female	42	88.8	86.4	33.4224	32.5191	107.35	103.85	8.5	7.7	6.5	102	66	64	3028.5	1769.5	2.448	2.961	90	320	327	580	458
S330	HVHI	Male	64	114	97.5	37.9584	32.3151	122.1	113.1	6.5	5.6	6.3	66	41	47	4763	2203	2.816	3.061	100	435	481	630	531
S517	HVHI	Female	46	76.7	71.8	25.836	24.1854	88.7	88.45	6.2	5.2	5.6	31	23	28	678	604	2.437	2.389	83.3333	303	330	571	675
S289	HVHI	Female	41	96.2	91.9	35.122	33.5521	115.85	110.25	9.4	8.4	9.4	70	48	58	1904.5	1748	2.405	3.028	97.5	326	282	517	496
S076	HVHI	Female	60	109.9	100.8	39.7387	36.2735	123.35	115.05	5.8	4.7	4.3	31	51	27	686	406.5	2.063	2.648	90.8333	328	234	692	512
S566	HVHI	Female	58	91	86.4	29.8164	28.3092	104.75	93.75	6.7	5.4	8.5	52	35	34	2711	2235.5	2.348	2.618	100	399	326	583	596
S207	HVHI	Female	40	110.3	105.7	35.6082	34.1232	109.2	105.65	7.8	6.3	6.5	77	42	50	2240.5	1406	2.824	3.621	92.5	213	249	669	851
S377	HVHI	Female	40	94.6	86.5	32.7336	29.9308	108.5	102.8	8.1	6.5	7.6	107	125	101			2.713	3.031	82.5	227	205	594	701
S126	HVHI	Female	48	83.6	78.6	28.4235	26.9115	102.05	89.35	7.1	5.4	6.9	33	22	5	805	373	2.669	3.062	100	225	282	631	616
S130	HVHI	Female	44	86.9	83.4	31.8034	30.0841	98.15	92.3	7.6	5.5	7.8	36	36	21	915	990.5	2.777	3.281	91.6667	336	395	537	580
S411	HVHI	Female	53	114.3	92.5	37.6228	30.3774	125.9	108.2	9.1	6.6	6.5	106	28	32	4832	1179.5	3.434	3.921	100	231	201	733	724
S475	HVHI	Female	51	101.3	100.7	89.3121	36.1074	122.4	124.35	6.5	3.5	6.2	77	59	68	1866	1524	2.33		50.8333	276	227	563	672
S329	HVHI	Female	54	92.6	88.6	33.3627	31.7688	113.5	106.7	8.4	5.2	6.8	108	78	115	3119.5	2780	2.412	2.819	95	187	237	787	588
S403	HVHI	Male	60	84	68.8	27.8086	22.5942	109.2	88.95	9.2	4.7	4.8	34	20	18	1213	710	2.827	3.536	100	577	554	542	394
S185	HVHI	Male	61	92.4	89.9	27.8952	28.0265	101.95	97.05	7.7	3	4.8	40	17	16	1254.5	774	2.542	2.533	84.1667	294	278	723	645
S550	HVHI	Female	34	109.8	109.4	40.9237	40.5762	126.5	130.4	6.2		7	98		114	4401.5	4416.5	2.746		11.6667	284		552
S513	HVHI	Female	37	99.9	100.7	38.9747	39.2868	123.9	122.85	8.7		8.7	73		58	1780	1362	2.273		40	356		617
